# Supplementary material for: Multi-Angular Colorimetric Responses of Uni- and Omni-Directional Femtosecond Laser-Induced Periodic Surface Structures on Metals
Source: Nanomaterials (Basel). 2021 Aug 5;11(8):2010. doi: 10.3390/nano11082010 (PMC8401486; doi:10.3390/nano11082010)
Supplement: Supplementary file 1 [file nanomaterials-11-02010-s001.zip]

Archive with 1 entries (1 files):
- nanomaterials-1275251-supp.pdf
